# Supplementary material for: MiR-138-5p Suppresses Cell Growth and Migration in Melanoma by Targeting Telomerase Reverse Transcriptase
Source: Genes (Basel). 2021 Nov 30;12(12):1931. doi: 10.3390/genes12121931 (PMC8701232; doi:10.3390/genes12121931)
Supplement: Supplementary file 1 [file genes-12-01931-s001.zip]

Archive with 1 entries (1 files):
- genes-1493481-supplementary.xlsx
