# Supplementary material for: MiR-138-5p Suppresses Cell Growth and Migration in Melanoma by Targeting Telomerase Reverse Transcriptase
Source: Genes (Basel). 2021 Nov 30;12(12):1931. doi: 10.3390/genes12121931 (PMC8701232; doi:10.3390/genes12121931)
Supplement: Supplementary file 1 [file genes-12-01931-s001.zip › genes-1493481-supplementary.xlsx]

## Sheet: TERT
Table S1. TERT luciferase reported plasmid.
	Product ID	S803964
	Vector name	pLightSwitch_3UTR
	Gene symbol	TERT
	Insert length	618
	Restriction pair	NHE1XHO1
	NOTE	The sequence below is sequence from the reference human genome. The actual cloned fragment may contain SNPs or other naturally occurring sequence variants.
	Sequence	CAGACTTCAAGACCATCCTGGACTGATGGCCACCCGCCCACAGCCAGGCCGAGAGCAGAC ACCAGCAGCCCTGTCACGCCGGGCTCTACGTCCCAGGGAGGGAGGGGCGGCCCACACCCA GGCCCGCACCGCTGGGAGTCTGAGGCCTGAGTGAGTGTTTGGCCGAGGCCTGCATGTCCG GCTGAAGGCTGAGTGTCCGGCTGAGGCCTGAGCGAGTGTCCAGCCAAGGGCTGAGTGTCC AGCACACCTGCCGTCTTCACTTCCCCACAGGCTGGCGCTCGGCTCCACCCCAGGGCCAGC TTTTCCTCACCAGGAGCCCGGCTTCCACTCCCCACATAGGAATAGTCCATCCCCAGATTC GCCATTGTTCACCCCTCGCCCTGCCCTCCTTTG…

## Sheet: GAPDH
Table S2. GAPDH luciferase reported plasmid.
	Product ID	S801378
	Vector name	pLightSwitch_3UTR
	Insert name	GAPDH_3UTR
	Insert length	300 bp
	Restriction sites	NHE1XHO1
	NOTE	The sequence below is sequence from the reference human genome. The actual cloned fragment may contain SNPs or other naturally occurring sequence variants.
	Sequence	ACAACGAATTTGGCTACAGCAACAGGGTGGTGGACCTCATGGCCCACATGGCCTCCAAGGAG TAAGACCCCTGGACCACCAGCCCCAGCAAGAGCACAAGAGGAAGAGAGAGACCCTCACTGCT GGGGAGTCCCTGCCACACTCAGTCCCCCACCACACTGAATCTCCCCTCCTCACAGTTGCCAT GTAGACCCCTTGAAGAGGGGAGGGGCCTAGGGAGCCGCACCTTGTCATGTACCATCAATAAA GTACCCTGTGCTCAACCAGTTACTTGTCCTGTCTTATTCTAGGGTCTGGGGC

## Sheet: Random C1
Table S3. Random C1 luciferase reported plasmid.
	Product ID	S890001
	Vector name	pLightSwitch_3UTR
	Insert name	R01_3UTR
	Insert length	2538 bp
	Restriction sites	NHE1XHO1
	NOTE	The sequence below is sequence from the reference human genome. The actual cloned fragment may contain SNPs or other naturally occurring sequence variants.
	Sequence	TTTGCAAAAATTCAGTTCTCCAATAGTACATGCCGCATTTAAACTTGAACAAACAAACCCAA TCTTCTGATATTTGATAATAGCGCCTTTTAAAAACCATAATCATTAGTTTTAAAGCTCTTTG GAACATGACGGATTTAAGCACAATATGGATATTTTCTTTTTTTTTTCAAATAGAGATATCCA TTTGAAAAGAAGATATTAATTCAGGATAGTAAAGCAGTATCTTCAGCTACAGTTAAGAAAAA CATGTATTTATACCTACAATATCTAAGAGTTTCTAAAGGTAATTTTCAAAGTTATTTTCCTC ATCTATGTGTTTATAGCACAGTAAAGTTCAGATAACTTCCTACTGAAAAAGTTTAACAGAAA AAGCTAAGGTTAAAATGTAGC…
